# Supplementary material for: Effects of Sodium-Glucose Cotransporter-2 Inhibitors on Left Ventricular Global Longitudinal Strain in Adults with Type 2 Diabetes Mellitus: A Systematic Review
Source: J Clin Med. 2026 Jul 1;15(13):5137. doi: 10.3390/jcm15135137 (PMC13363150; doi:10.3390/jcm15135137)
Supplement: Supplementary file 1 [file jcm-15-05137-s001.zip]

Archive with 4 entries (4 files):
- Supplementary File S1 Search_Strategy.pdf
- Supplementary File S2 Excluded_Articles.pdf
- Supplementary File S3 RoB.pdf
- Supplementary File S4 PRISMA_2020_Checklist_SGLT2.pdf
